# Supplementary material for: Adsorption Equilibrium and Mechanism and of Water Molecule on the Surfaces of Molybdenite (MoS2) Based on Kinetic Monte-Carlo Method
Source: Molecules. 2022 Dec 8;27(24):8710. doi: 10.3390/molecules27248710 (PMC9785587; doi:10.3390/molecules27248710)
Supplement: Supplementary file 1 [file molecules-27-08710-s001.zip]

Archive with 1 entries (1 files):
- molecules-1901708-supplementary.pdf
